# Supplementary material for: A Drought-Activated Bacterial Symbiont Enhances Legume Resilience Through Coordinated Amino Acid Metabolism
Source: Microorganisms. 2026 Jan 5;14(1):114. doi: 10.3390/microorganisms14010114 (PMC12844086; doi:10.3390/microorganisms14010114)
Supplement: Supplementary file 1 [file microorganisms-14-00114-s001.zip]

Archive with 1 entries (1 files):
- microorganisms-4053174-supplementary.pdf
